# Supplementary material for: Knowledge Discovery and Drug-Repurposing Framework for Pancreatic Ductal Adenocarcinoma: Molecular Networking and Computational Docking
Source: Comput Struct Biotechnol J. 2026 May 5;35(1):0067. doi: 10.34133/csbj.0067 (PMC13139727; doi:10.34133/csbj.0067)
Supplement: Supplementary 1 — Figs. S1 to S28 Tables S1 to S6 [file csbj.0067.f1.zip]

Archive with 3 entries (3 files):
- Supplementary Figures 1-28.zip
- Supplementary Tables S1-S6.pdf
- Supplementary Figure Captions.pdf
